# Supplementary material for: Iron biofortification and availability in the mycelial biomass of edible and medicinal basidiomycetes cultivated in sugarcane molasses
Source: Sci Rep. 2020 Jul 30;10:12875. doi: 10.1038/s41598-020-69699-0 (PMC7393360; doi:10.1038/s41598-020-69699-0)
Supplement: Supplementary file 1 — Supplementary Information 1. [file 41598_2020_69699_MOESM1_ESM.xls]

## Sheet: DATA
	Media	Iron content (mg/kg)	Solubilized iron (mg/kg)	Biomass (g/L)	Iron transfer	Iron avalilability	Overall iron Yield (mg Fe/L)
Lentinus crinitus	malt	106.722	91.4697	4.29	457.837	0.857085	0.392405
Lentinus crinitus	malt	110.778	93.8124	4.67	517.335	0.846847	0.438104
Lentinus crinitus	malt	103.97	88.8469	3.91	406.522	0.854545	0.347391
Lentinus crinitus	malt	104.09	90.3104	4.49	467.364	0.867619	0.405494
Lentinus crinitus	sugarcane	450.151	367.573	2.86	1287.43	0.816555	1.05126
Lentinus crinitus	sugarcane	490.471	407.222	3.06	1500.84	0.830266	1.2461
Lentinus crinitus	sugarcane	513.834	433.794	2.66	1366.8	0.844231	1.15389
Lentinus crinitus	sugarcane	551.218	472.419	2.92	1609.56	0.857045	1.37946
Ganoderma lucidum	malt	193.909	176.65	3.49	676.741	0.910995	0.616508
Ganoderma lucidum	malt	166.044	150.105	3.68	611.043	0.904004	0.552386
Ganoderma lucidum	malt	197.101	176.812	3.3	650.435	0.897059	0.583478
Ganoderma lucidum	malt	195.674	180.924	3.6	704.425	0.924623	0.651327
Ganoderma lucidum	sugarcane	505.952	480.159	4.05	2049.11	0.94902	1.94464
Ganoderma lucidum	sugarcane	596.457	559.055	4.28	2552.83	0.937294	2.39276
Ganoderma lucidum	sugarcane	637.74	594.349	3.82	2436.17	0.931962	2.27041
Ganoderma lucidum	sugarcane	476.128	443.63	4.31	2052.11	0.931746	1.91205
Schizophyllum commune	malt	165.51	97.1259	2.78	460.119	0.586826	0.27001
Schizophyllum commune	malt	171.553	95.4774	2.92	500.936	0.556546	0.278794
Schizophyllum commune	malt	171.486	104.686	2.64	452.722	0.610465	0.276371
Schizophyllum commune	malt	158.491	91.0308	2.89	458.039	0.574359	0.263079
Schizophyllum commune	sugarcane	906.158	557.185	5.58	5056.36	0.614887	3.10909
Schizophyllum commune	sugarcane	728.88	460.707	5.73	4176.48	0.632075	2.63985
Schizophyllum commune	sugarcane	762.631	466.158	5.43	4141.09	0.61125	2.53124
Schizophyllum commune	sugarcane	761.202	457.256	5.62	4277.95	0.600703	2.56978
Agaricus brasiliensis	malt	160.6	73.8758	1.28	205.567	0.46	0.094561
Agaricus brasiliensis	malt	142.077	67.7205	1.41	200.329	0.476646	0.0954859
Agaricus brasiliensis	malt	128.669	59.3062	1.15	147.97	0.460919	0.0682021
Agaricus brasiliensis	malt	144.299	68.6176	1.32	190.474	0.475524	0.0905752
Agaricus brasiliensis	sugarcane	635.176	277.387	0.65	412.864	0.436709	0.180302
Agaricus brasiliensis	sugarcane	584.063	240.447	0.74	432.207	0.41168	0.177931
Agaricus brasiliensis	sugarcane	524.725	224.359	0.56	293.846	0.427574	0.125641
Agaricus brasiliensis	sugarcane	520.508	258.789	0.66	343.535	0.497186	0.170801
Lentinula edodes	malt	219.414	96.0566	1.12	245.743	0.437788	0.107583
Lentinula edodes	malt	210.473	84.5921	1.17	246.254	0.401914	0.0989728
Lentinula edodes	malt	234.826	109.453	1.07	251.264	0.466102	0.117114
Lentinula edodes	malt	188.973	78.1799	1.29	243.776	0.413709	0.100852
Lentinula edodes	sugarcane	361.5	173.149	1.6	578.401	0.478973	0.277038
Lentinula edodes	sugarcane	364.706	164.706	1.76	641.882	0.451613	0.289882
Lentinula edodes	sugarcane	363.867	157.837	1.44	523.968	0.433776	0.227285
Lentinula edodes	sugarcane	341.633	151.394	1.6	546.614	0.443149	0.242231
Pleurotus eryngii	malt	147.089	73.5444	1.74	255.935	0.5	0.127967
Pleurotus eryngii	malt	139.489	69.7446	1.89	263.635	0.5	0.131817
Pleurotus eryngii	malt	130.59	66.1339	1.59	207.638	0.506425	0.105153
Pleurotus eryngii	malt	149.16	78.7815	1.77	264.013	0.528169	0.139443
Pleurotus eryngii	sugarcane	786.232	418.478	4.39	3451.56	0.532258	1.83712
Pleurotus eryngii	sugarcane	741.313	404.44	4.02	2980.08	0.545573	1.62585
Pleurotus eryngii	sugarcane	820.096	403.828	3.65	2993.35	0.492415	1.47397
Pleurotus eryngii	sugarcane	795.272	441.57	4.43	3523.06	0.555244	1.95616
Pleurotus ostreatus	malt	187.008	93.5039	2.09	390.846	0.5	0.195423
Pleurotus ostreatus	malt	182.408	85.6269	2.17	395.825	0.469426	0.18581
Pleurotus ostreatus	malt	194.971	109.284	2.01	391.891	0.560516	0.219662
Pleurotus ostreatus	malt	198.157	115.207	2.22	439.908	0.581395	0.25576
Pleurotus ostreatus	sugarcane	1369.93	678.044	2.8	3835.79	0.494949	1.89852
Pleurotus ostreatus	sugarcane	1192.31	649.604	2.85	3398.08	0.544829	1.85137
Pleurotus ostreatus	sugarcane	1287.87	599.186	2.75	3541.65	0.465252	1.64776
Pleurotus ostreatus	sugarcane	1366.17	726.766	2.81	3838.94	0.531973	2.04221

## Sheet: MANUSCRIPT IDENTIFICATION
TITLE: IRON BIOFORTIFICATION AND AVAILABILITY IN THE MYCELIAL BIOMASS OF EDIBLE AND MEDICINAL BASIDIOMYCETES CULTIVATED IN SUGARCANE MOLASSES
AUTHORS: Simone Schenkel Scheidª, Maria Graciela Iecher Fariaª, Leonardo Garcia Velasquez b, Juliana Silveira do Valleª, Affonso Celso Gonçalves Jr. c, Douglas Cardoso Dragunskid, Nelson Barros Colautoª, Giani Andrea Lindeª*
ªUniversidade Paranaense, Graduate Program of Biotechnology Applied to Agriculture, Umuarama, PR, Brazil; bUniversidade Paranaense, Professional Master in Medicinal Plants and Herbal Remedies in Basic Care; cWest Paraná State University, Laboratory of Environmental Chemistry, Centre of Agricultural Science, Marechal Cândido Rondon, PR, Brazil; dWest Paraná State University, Center of Engineering …
