# Supplementary material for: Iron biofortification and availability in the mycelial biomass of edible and medicinal basidiomycetes cultivated in sugarcane molasses
Source: Sci Rep. 2020 Jul 30;10:12875. doi: 10.1038/s41598-020-69699-0 (PMC7393360; doi:10.1038/s41598-020-69699-0)
Supplement: Supplementary file 3 — Supplementary Information 3. [file 41598_2020_69699_MOESM3_ESM.xlsx]

## Sheet: MANUSCRIPT IDENTIFICATION
TITLE: IRON BIOFORTIFICATION AND AVAILABILITY IN THE MYCELIAL BIOMASS OF EDIBLE AND MEDICINAL BASIDIOMYCETES CULTIVATED IN SUGARCANE MOLASSES
AUTHORS: Simone Schenkel Scheidª, Maria Graciela Iecher Fariaª, Leonardo Garcia Velasquez b, Juliana Silveira do Valleª, Affonso Celso Gonçalves Jr. c, Douglas Cardoso Dragunskid, Nelson Barros Colautoª, Giani Andrea Lindeª*
ªUniversidade Paranaense, Graduate Program of Biotechnology Applied to Agriculture, Umuarama, PR, Brazil; bUniversidade Paranaense, Professional Master in Medicinal Plants and Herbal Remedies in Basic Care; cWest Paraná State University, Laboratory of Environmental Chemistry, Centre of Agricultural Science, Marechal Cândido Rondon, PR, Brazil; dWest Paraná State University, Center of Engineering …

## Sheet: BIOMASS Fig 1 A
	Fungal strain	Mycelial biomass (mg mL-1)**
		Malt extract*	Sugarcane molasses*	Desvio M	Desvio S
	Lentinus crinitus	4.29	2.86	0.38	0.2
	Ganoderma lucidum	3.49	4.05	0.19	0.23
	Schizophyllum commune	2.78	5.58	0.14	0.15
	Agaricus subrufescens	1.28	0.65	0.13	0.09
	Lentinula edodes	1.12	1.6	0.05	0.16
	Pleurotus eryngii	1.74	4.02	0.15	0.37
	Pleurotus ostreatus	2.09	2.8	0.08	0.05

## Sheet: IROM CONTENT Fig 1 B
	Fungal strain	Iron concentration (mg kg-1)**
		Malt extract*	Sugarcane molasses*	Desvio 1	Desvio 2
	Lentinus crinitus	106.4	501.42	3.18937	42.3569
	Ganoderma lucidum	188.25	554.07	14.8161	75.6912
	Schizophyllum commune	166.76	789.72	6.19795	79.1759
	Agaricus subrufescens	143.97	566.13	13.0937	54.4202
	Lentinula edodes	213.42	357.93	19.1525	10.9466
	Pleurotus eryngii	141.58	785.82	8.42526	32.8897
	Pleurotus ostreatus	190.64	1304.07	7.21618	83.559

## Sheet: IRON TRANSFER Fig 1 C
	Fungal strain	Iron translocated yield (mg L-1)**
		Malt extract*	Sugarcane molasses*	Desvio 1	Desvio 2
	Lentinus crinitus	0.46	1.43	0.02	0.06
	Ganoderma lucidum	0.66	2.24	0.01	0.02
	Schizophyllum commune	0.46	4.41	0.01	0.06
	Agaricus subrufescens	0.18	0.37	0.01	0.02
	Lentinula edodes	0.24	0.57	0.01	0.04
	Pleurotus eryngii	0.25	3.16	0.01	0.08
	Pleurotus ostreatus	0.4	3.65	0.01	0.09

## Sheet: SOLUBILIZED IRON Fig 1 D
		Solubilized iron
	Fungo	Malte	Sugarcane	Desvio 1	Desvio 2
	Lentinus crinitus	91.11	420.25	2.09708	44.1574
	Ganoderma lucidum	171.12	519.3	14.1508	69.4521
	Schizophyllum commune	97.08	485.33	5.68664	48.0453
	Agaricus subrufescens	67.38	250.24	6.02854	22.9184
	Lentinula edodes	92.07	161.77	13.7466	9.33144
	Pleurotus eryngii	72.05	417.08	5.41176	17.6739
	Pleurotus ostreatus	100.91	663.4	13.6987	53.3651

## Sheet: IRON AVAILABILITY Fig 1 E
	Iron availability (%)
	Fungo	Malte	Sugarcane	Desvio 1	Desvio 2
	Lentinus crinitus	85.6524	83.7024	0.858248	1.74876
	Ganoderma lucidum	90.917	93.7505	1.17686	0.809366
	Schizophyllum commune	58.2049	61.4729	2.26557	1.30352
	Agaricus subrufescens	46.8273	44.3287	0.904091	3.73909
	Lentinula edodes	42.9878	45.1878	2.83911	1.94775
	Pleurotus eryngii	50.8648	53.1373	1.33615	2.76281
	Pleurotus ostreatus	52.7834	50.9251	5.20358	3.61594

## Sheet: OVERALL IRON Fig 1 F
	Fungal strain	Total iron by medium (mg L-1)**
		Malt extract*	Sugarcane molasses*
	Lentinus crinitus	0.395848	1.20768	0.02	0.06
	Ganoderma lucidum	0.600925	2.12996	0.01	0.02
	Schizophyllum commune	0.272063	2.71249	0.01	0.06
	Agaricus subrufescens	0.087206	0.163669	0.01	0.02
	Lentinula edodes	0.106131	0.259109	0.01	0.04
	Pleurotus eryngii	0.126095	1.72327	0.01	0.08
	Pleurotus ostreatus	0.214164	1.85997	0.01	0.09
